# Supplementary material for: Mechanisms of Cannabis Growth Promotion by Bacillus velezensis S141
Source: Plants (Basel). 2024 Oct 24;13(21):2971. doi: 10.3390/plants13212971 (PMC11547760; doi:10.3390/plants13212971)
Supplement: Supplementary file 1 [file plants-13-02971-s001.zip]

Archive with 1 entries (1 files):
- plants-3123197-supplementary.pdf
